# Supplementary material for: Time-restricted feeding is an intervention against excessive dark-phase sleepiness induced by obesogenic diet
Source: Natl Sci Rev. 2022 Oct 16;10(1):nwac222. doi: 10.1093/nsr/nwac222 (PMC9942665; doi:10.1093/nsr/nwac222)
Supplement: nwac222_Supplemental_Files [file nwac222_supplemental_files.zip]

Archive with 2 entries (2 files):
- Supplementary_data.docx
- Supplementary_Meterials_and_Methods.docx
